# Supplementary material for: The dung beetle microbiome complements host metabolism and nutrition
Source: mSystems. 2025 Oct 28;10(11):e01172-25. doi: 10.1128/msystems.01172-25 (PMC12625706; doi:10.1128/msystems.01172-25)
Supplement: Table S1 — MAG statistics. [file msystems.01172-25-s0002.csv]

aMAG with <90% completion and >5% contamination
bMAG with <70% completion and >5% contamination
cMAG with >70% completion or <5% contamination
dMeasured using QUAST v4.4
eCompleteness and contamination determined by CheckM v1.0.18
fIdentified using RASTtk v1.073
gBased on closest placement taxonomy from GRDB-Tk v1.7.0
hDetermined by aligning binned reads to sample assembly using Bowtie2 v2.3.2
Quallity	a	a	a	a	a	a	a	a	a	a	a	a	a	a	a	a	b	b	b	b	c	c	c	c	c	c	c	c	c	c	c	c
BioSample Name	JAJ_Otau_1	JAJ_Otau_2	JAJ_Otau_3	JAJ_Otau_4	JAJ_Otau_5	JAJ_Otau_6	JAJ_Otau_7	JAJ_Otau_8	JAJ_Otau_9	JAJ_Otau_10	JAJ_Otau_11	JAJ_Otau_12	JAJ_Otau_13	JAJ_Otau_14	JAJ_Otau_15	JAJ_Otau_16
BioSample Identifier	SAMN41896156	SAMN41896157	SAMN41896158	SAMN41896159	SAMN41896160	SAMN41896161	SAMN41896162	SAMN41896163	SAMN41896164	SAMN41896165	SAMN41896166	SAMN41896167	SAMN41896168	SAMN41896169	SAMN41896170	SAMN41896171
Manuscript Identifier	Pseudomaricurvus	Frigididesulfovibrio	Proteiniphilum	Moraxellaceae	Paludibacteraceae_B	Alphaproteobacteria	Christensenellales_A	Gemmatimonadaceae	Dysgonomonas	Desulfovibrionaceae	Massilibacteroides	Negativicutes	Crocinitomicaceae	Saccharospirillaceae	Azobacteroidaceae	Saezia	Parachlamydiaceae	Fluviicola	Pseudomonas	Ruminococcaceae WRAV01	Lachnospiraceae	Paludibacteraceae_A	Ruminococcaceae	Devosiaceae	Caryophanon	Ruminococcaceae JAAYCI01	Croceibacterium	Polyangiales	Christensenellales_B	Fimivivens	Stenotrophomonas	Saccharimonadales
Sequence reads	3,216,138	2,752,013	2,236,222	2,453,888	3,685,394	1,478,159	3,174,695	3,278,426	3,349,642	2,374,624	4,629,562	1,906,755	3,069,569	2,569,116	3,700,410	2,720,500	1,530,407	2,237,193	3,562,899	2,976,202	1,957,407	2,438,536	1,684,138	2,476,187	1,240,419	1,750,627	1,640,282	3,684,492	2,216,984	2,903,523	3,317,874	864,856
Number of contigs	261	197	275	130	238	12	139	163	223	290	89	262	75	39	205	241	243	553	643	269	463	282	593	476	306	361	385	1,074	544	587	687	26
N50d	17,146	23,664	10,657	31,467	34,314	204,624	35,042	33,428	22,836	10,265	95,405	10,061	64,598	127,277	28,629	16,548	7,317	4,315	6,192	15,764	4,215	12,458	2,650	5,443	3,905	5,012	4,436	3,483	3,954	5,148	5,140	66,887
L50d	55	39	67	26	26	3	22	34	47	77	15	57	16	7	43	47	71	177	188	57	160	62	220	145	107	112	129	368	186	211	185	5
GC (%)	58.50%	49.70%	49.50%	48.90%	34.20%	31.30%	41.30%	47.10%	36.70%	47.50%	40.00%	42.40%	35.70%	50.10%	44.20%	41.60%	33.40%	39.20%	56.90%	52.30%	36.50%	38.90%	53.60%	65.00%	44.00%	46.70%	62.40%	63.00%	52.10%	46.50%	66.90%	43.40%
Completenesse	94.06%	93.78%	91.08%	94.69%	97.31%	97.85%	97.78%	97.06%	94.81%	90.12%	99.23%	92.35%	98.92%	95.27%	96.72%	94.26%	87.22%	75.50%	74.96%	89.85%	53.39%	69.71%	53.28%	54.71%	53.15%	50.59%	54.55%	58.62%	54.92%	67.61%	75.98%	64.52%
Contaminatione	1.13%	3.19%	0.56%	1.30%	2.69%	0.00%	2.02%	4.95%	0.82%	1.83%	2.26%	2.18%	1.08%	0.76%	0.00%	0.98%	3.40%	0.64%	3.31%	0.00%	0.34%	2.42%	10.68%	1.02%	0.60%	0.17%	2.47%	0.26%	11.02%	1.24%	19.94%	0.00%
Number of protein-coding sequencesf	3,067	2,931	2,111	2,394	3,734	1,455	3,113	2,984	2,963	2,561	3,911	2,124	2,722	2,533	2,953	2,769	1,618	2,399	3,869	3,267	2,231	2,336	2,095	2,917	1,423	2,249	1,941	4,335	2,633	3,696	3,593	932
Domaing	Bacteria	Bacteria	Bacteria	Bacteria	Bacteria	Bacteria	Bacteria	Bacteria	Bacteria	Bacteria	Bacteria	Bacteria	Bacteria	Bacteria	Bacteria	Bacteria	Bacteria	Bacteria	Bacteria	Bacteria	Bacteria	Bacteria	Bacteria	Bacteria	Bacteria	Bacteria	Bacteria	Bacteria	Bacteria	Bacteria	Bacteria	Bacteria
Phylumg	Pseudomonadota	Desulfobacterota	Bacteroidota	Pseudomonadota	Bacteroidota	Pseudomonadota	Bacillota	Gemmatimonadota	Bacteroidota	Desulfobacterota	Bacteroidota	Bacillota	Bacteroidota	Pseudomonadota	Bacteroidota	Pseudomonadota	Chlamydiota	Bacteroidota	Pseudomonadota	Bacillota	Bacillota	Bacteroidota	Bacillota	Pseudomonadota	Bacillota	Bacillota	Pseudomonadota	Myxococcota	Bacillota	Bacillota	Pseudomonadota	Patescibacteria
Classg	Gammaproteobacteria	Desulfovibrionia	Bacteroidia	Gammaproteobacteria	Bacteroidia	Alphaproteobacteria	Clostridia	Gemmatimonadetes	Bacteroidia	Desulfovibrionia	Bacteroidia	Negativicutes	Bacteroidia	Gammaproteobacteria	Bacteroidia	Gammaproteobacteria	Chlamydiia	Bacteroidia	Gammaproteobacteria	Clostridia	Clostridia	Bacteroidia	Clostridia	Alphaproteobacteria	Bacilli	Clostridia	Alphaproteobacteria	Polyangia	Clostridia	Clostridia	Gammaproteobacteria	Saccharimonadia
Orderg	Pseudomonadales	Desulfovibrionales	Bacteroidales	Pseudomonadales	Bacteroidales	RF32	Christensenellales	Gemmatimonadales	Bacteroidales	Desulfovibrionales	Bacteroidales	-	Flavobacteriales	Pseudomonadales	Bacteroidales	Burkholderiales	Chlamydiales	Flavobacteriales	Pseudomonadales	Oscillospirales	Lachnospirales	Bacteroidales	Oscillospirales	Rhizobiales	Bacillales_A	Oscillospirales	Sphingomonadales	Polyangiales	Christensenellales	Oscillospirales	Xanthomonadales	Saccharimonadales
Familyg	Cellvibrionaceae	Desulfovibrionaceae	Dysgonomonadaceae	Moraxellaceae	Paludibacteraceae	CAG-239	CAG-74	Gemmatimonadaceae	Dysgonomonadaceae	Desulfovibrionaceae	Tannerellaceae	-	Crocinitomicaceae	Saccharospirillaceae	Azobacteroidaceae	Burkholderiaceae	Parachlamydiaceae	Crocinitomicaceae	Pseudomonadaceae	Ruminococcaceae	Lachnospiraceae	Paludibacteraceae	Ruminococcaceae	Devosiaceae	Planococcaceae	Ruminococcaceae	Sphingomonadaceae	-	CAG-74;	Ruminococcaceae	Xanthomonadaceae	UBA7683;
Genusg	Pseudomaricurvus	Frigididesulfovibrio	Proteiniphilum	-	QVMH01	-	-	Fen-1247	Dysgonomonas	WRHT01	Massilibacteroides	-	UBA5422	-	-	Saezia	-	Fluviicola	Pseudomonas	WRAV01	MGBC140009	UPXZ01	-	Devosia_A	Caryophanon	JAAYCI01	Croceibacterium	-	UBA1038	Fimivivens	Stenotrophomonas	UBA7683
Speciesg	-	-	Proteiniphilum sp012799155	-	-	-	-	-	-	-	-	-	-	-	-	-	-	-	Pseudomonas_E sp001446935	-	-	-	-	-	-	-	-	-	-	-	Stenotrophomonas sp900078405	-
Pedestalh	1.82%	0%	0%	1.45%	0.01%	0%	0%	0%	0%	0%	0.07%	0%	5.98%	8.02%	0.01%	0.02%	0.01%	0.72%	1.36%	0%	0%	0.04%	0%	0%	0.42%	0%	0.02%	0.04%	0%	0%	4.30%	0.01%
Larval Foreguth	0.02%	0.01%	1.21%	0%	0.08%	0.04%	0%	2.12%	0.07%	0%	0.99%	0.02%	0.01%	0.01%	0.09%	0.01%	0.32%	0.01%	0.16%	0%	0%	0.12%	0.02%	1.07%	0%	0%	0.62%	0.36%	0.09%	0%	0.09%	0.38%
Larval Midguth	0%	0%	0%	0%	0.01%	0%	0%	0.01%	0%	0%	0.04%	0%	0.01%	0.01%	0.01%	0.05%	0.45%	0%	0%	0.01%	0.01%	0.01%	0.04%	1.45%	0%	0.03%	0.06%	2.97%	0.16%	0.01%	0.07%	0.25%
Larval Hindguth	0%	2.21%	0%	0%	3.12%	1.60%	2%	0%	2.26%	1.14%	22.36%	0.92%	0%	0%	5.65%	1.44%	0.02%	0.01%	0%	2.75%	0.67%	3.72%	0.48%	0.03%	0%	0.62%	0%	0.03%	0.60%	1.16%	0%	0%
Adult Midguth	0%	0%	0%	0%	0%	0%	0%	0%	0%	0%	0%	0%	0%	0%	0%	0%	0%	0%	0%	0%	0%	0%	0%	0%	0%	0%	0%	0%	0%	0%	0%	0%
Combinedh	0.47%	0.51%	0.27%	0.37%	0.74%	0.38%	0.46%	0.51%	0.54%	0.26%	5.38%	0.22%	1.52%	2.02%	1.32%	0.35%	0.15%	0.19%	0.38%	0.63%	0.16%	0.89%	0.12%	0.45%	0.11%	0.15%	0.15%	0.52%	0.18%	0.27%	1.11%	0.12%
